# Supplementary material for: Evolutionary and structural insights into VP1 epitopes of representative SAT-type FMDV strains: implications for candidate vaccine selection
Source: Vet Res. 2025 Dec 15;56:227. doi: 10.1186/s13567-025-01643-4 (PMC12706929; doi:10.1186/s13567-025-01643-4)
Supplement: Supplementary file 1 — Additional file 1. SAT Country Reports, detailed data in Figures 2-4. [file 13567_2025_1643_MOESM1_ESM.xlsx]

## Sheet: SAT1 result
Topotyppes	Country	First report within 15 years (Date)	Last Reported（Date）	Active state	Reporting Years (Count)	Reporting Years (List)
Ⅰ	Iraq	10-03-2025	10-03-2025	Active	1	2025
Ⅰ	Barhain	31-01-2025	31-01-2025	Active	1	2025
Ⅰ、Ⅶ	Uganda	19/1/2020	19/03/2024	Silent	2	2020；2024
Ⅰ	Kenya	06/04/2010	10/01/2024	Silent	7	2010；2012；2013；2017；2018；2021；2024
Ⅲ	Bostwana	13/10/2014	13/10/2023	Silent	5	2014；2015；2016；2020；2023
Ⅰ	Qatar	14/07/2023	14/07/2023	Silent	1	2023
Ⅰ	Malawi	19/10/2017	29/07/2021	Silent	2	2017；2021
Ⅹ	Nigeria	19/10/2016	11/12/2020	Silent	2	2016；2020
Ⅹ	Cameroon	02/09/2019	02/09/2019	Silent	1	2019
Ⅱ	Zimbabwe	03/09/2015	03/09/2015	Silent	1	2015
Ⅲ	Namibia	13/08/2015	13/08/2015	Silent	1	2015
Ⅰ	Tanzania	08/08/2012	30/04/2015	Silent	4	2012；2013；2014；2015
Ⅲ	Zambia	28/09/2012	28/09/2012	Silent	1	2012

## Sheet: SAT2 result 
Topotyppes	Country	First report within 15 years (Date)	Last Reported（Date）	Active state	Reporting Years (Count)	Reporting Years (List)
Ⅶ；Ⅷ；ⅩⅢ；ⅩⅣ；	Ethiopia	20/02/2010	20/03/2024	Silent	7	2010；2014；2015；2016；2018；2022；2024
ⅩⅣ	Alygeria	17/01/2024	17/01/2024	Silent	1	2024
Ⅳ	Kenya	06/04/2010	10/01/2024	Silent	5	2010；2012；2013；2018；2024
Ⅰ；Ⅱ；Ⅲ	Zimbabwe	09/11/2010	11/12/2023	Active	7	2010；2014；2015；2016；2017；2022；2023
Ⅲ	Namibia	13/08/2015	11/12/2023	Silent	4	2015；2016；2021；2023
Ⅰ；Ⅱ	Mozambique	09/11/2010	11/12/2023	Silent	5	2010；2014；2015；2016；2023
ⅩⅣ	Turkiye	16/03/2023	24/08/2023	Active	1	2023
Ⅰ；Ⅱ	Malawi	14/06/2019	15/08/2023	Silent	3	2019；2020；2023
ⅩⅣ	Bahrain	30/03/2012	25/05/2023	Silent	2	2012；2023
Ⅶ；ⅩⅣ	Oman	01/05/2015	28/04/2023	Silent	2	2015；2023
ⅩⅣ	Jordan	03/02/2023	08/03/2023	Silent	1	2023
ⅩⅣ	Iraq	02/02/2023	15/02/2023	Active	1	2023
Ⅱ；Ⅲ	Botswana	09/11/2010	27/08/2022	Silent	6	2010；2012；2014；2016；2017；2022
Ⅳ	Burundi	01/08/2022	01/08/2022	Silent	1	2022
Ⅶ	Mali	13/05/2022	13/05/2022	Silent	1	2022
Ⅶ	Nigeria	11/04/2014	11/12/2021	Silent	4	2014；2019；2020；2021
Ⅰ；Ⅲ；Ⅳ	Zambia	28/09/2012	08/06/2021	Silent	4	2012；2016；2019；2021
Ⅶ	Burkina Faso	30/03/2021	30/03/2021	Silent	1	2021
Ⅶ	Niger	30/03/2021	30/03/2021	Silent	1	2021
Ⅶ	Egypt	12/03/2012	28/01/2020	Silent	6	2012；2014；2016；2018；2019；2020；
Ⅳ；Ⅶ	Uganda	19/01/2020	19/01/2020	Silent	1	2020
Ⅶ	Eritrea	18/12/2019	18/12/2019	Silent	1	2019
Ⅶ	Ghana	26/03/2019	26/03/2019	Silent	1	2019
Ⅶ	Sudan	20/07/2012	20/07/2018	Silent	3	2012；2015；2018
Ⅶ	Mauritania	13/04/2015	13/04/2015	Silent	1	2015
Ⅶ	Cameroon	17/08/2012	07/05/2014	Silent	2	2012；2014
Ⅳ	Tanzania	10/03/2010	13/03/2013	Silent	3	2010；2012；2013
Ⅶ	Palestinian Autonomous Territories	21/04/2012	21/04/2012	Silent	1	2012
Ⅶ	Libya	27/02/2012	27/02/2012	Active	1	2012
Ⅶ	Senegal	18/01/2010	18/01/2010	Silent	1	2010

## Sheet: SAT3 result
Topotyppes	Country	First report within 25 years (Date)	Last Reported（Date）	Active state	Reporting Years (Count)	Reporting Years (List)
Ⅱ	Zambia	10/06/2016	08/06/2021	Silent	3	2016；2017；2021
Ⅱ	Namibia	25/08/2019	15/01/2020	Silent	2	2019;2020
Ⅴ	Uganda	18/09/2009	21/01/2015	Silent	2	2009；2015
Ⅰ	South Africa	18/09/2009	18/09/2009	Active	1	2009
Ⅰ	Zimbabwe	29/06/2000	29/09/2000	Silent	2	2000

## Sheet: ALL
WRLFMD batch no. WRLFMD		Date Received		Country	Type	Sample
WRLFMD/2025/000002		31-01-2025		Bahrain	SAT1	1/3/5/6/18/25/37/39/47/49/50/51/52/55/2025
WRLFMD/2025/000006		10-03-2025		Iraq	SAT1	IRQ 1/3/4/11/13/16/18/19/22/23/2025
WRLFMD/2024/0000001		10/01/2024		Country	SAT1	KEN 3/2022
WRLFMD/2024/0000001		10/01/2024		Country	SAT2	KEN 6/14/11/13/2021
WRLFMD/2024/0000001		10/01/2024		Country	SAT1&O	KEN 3/2023
WRLFMD/2024/0000001		10/01/2024		Country	SAT1&SAT2	KEN7/2022
WRLFMD/2024/0000002		17/01/2024		Alygeria	SAT2	ALG 1/2/3/4/5/6/2023
WRLFMD/2024/0000004		19/03/2024		Uganda	SAT1	UGA 14/15/2023
WRLFMD/2024/0000005		20/03/2024		Ethiopia	SAT2	ETH 00026/00027/00009/00010/00011/00012/00013/00016/00017/00020/00028/00029/00031/00034/00043/00044/00047/00048/00049/00050/00051/00057/00061/00062/00063/00066/00075/00077/00084/00090/00105/00106/00107/00108/00109/00110/00111/00112/2022
WRLFMD/2024/0000005		20/03/2024		Ethiopia	SAT2	ETH 00001/00002/00003/00004/2023
WRLFMD/2023/00004		02/02/2023		Iraq	SAT2	IRQ/S41/Nineveh/2023
WRLFMD/2023/00005		03/02/2023		Jordan	SAT2	JOR/2023
WRLFMD/2023/00006		04/02/2023		Iraq	SAT2	S19/25/26/Baghdad/IRQ/2022
WRLFMD/2023/00006		04/02/2023		Iraq	SAT2	S41/Nineveh/IRQ/2023
WRLFMD/2023/00008		15/02/2023		Iraq	SAT2	IRQ 1/2/3/2022
WRLFMD/2023/00008		15/02/2023		Iraq	SAT2	3/4/5/6/7/8/9/2023
WRLFMD/2023/000012		08/03/2023		Jordan	SAT2	JOR 1-27/2023
WRLFMD/2023/000011		16/03/2023		Turkiye	SAT2	TUR/79/2023
WRLFMD/2023/00018		28/04/2023		Oman	SAT2	OMN 1434/1436/2023
WRLFMD/2023/000040		25/05/2023		Bahrain	SAT2	BAR2/4/5/6/7/2022
WRLFMD/2023/000044		14/07/2023		Qatar	SAT1	QTR/2023/00001-00007
WRLFMD/2023/00026		15/08/2023		Malawi	SAT2	MAL05/2023
WRLFMD/2023/000074		24/08/2023		Turkiye	SAT2	TUR 4-20/2023
WRLFMD/2023/000032		13/10/2023		Botswana	SAT1	BOT/P/04/2023
WRLFMD/2023/000107		11/12/2023		Mozambique	SAT2	MOZ 1/2022
WRLFMD/2023/0000108		11/12/2023		Namibia	SAT2	NMB 1/2/2022
WRLFMD/2023/000109		11/12/2023		Zimbabwe	SAT2	ZIM 1/2022
WRLMEG/2022/00015		13/05/2022		Mali	SAT2	MAI/22z03019/22z03020/21
WRLFMD/2022/000012		18/05/2022		Ethiopia	SAT2	ETH 9/2020
WRLFMD/2022/000012		18/05/2022		Ethiopia	SAT2	31/32/2019
WRLFMD/2022/000012		18/05/2022		Ethiopia	SAT2	2/3/2022
WRLFMD/2022/00023		25/07/2022		Zimbabwe	SAT2	ZIM01 /2022
WRLMEG/2022/00026		01/08/2022		Burundi	SAT2	BUN/1-14/2016
WRLMEG/2022/00029		27/08/2022		Botswana	SAT2	BOT02/2022
WRLMEG/2021/00006		30/03/2021		Burkina Faso	SAT2	BKF/20Z006759/20
WRLMEG/2021/00006		30/03/2021		Burkina Faso	SAT2	BKF/20Z006760/20*
WRLMEG/2021/00006		30/03/2021		Burkina Faso	SAT2	BKF/20Z006761/20*
WRLMEG/2021/00006		30/03/2021		Burkina Faso	SAT2	BKF/20Z006764/20*
WRLFMD/2021/00008		08/06/2021		Zambia	SAT2	ZAM/19/2020
WRLFMD/2021/00008		08/06/2021		Zambia	SAT2	ZAM/2-6/2021
WRLFMD/2021/00008		08/06/2021		Zambia	SAT2	ZAM/8/2021
WRLFMD/2021/00008		08/06/2021		Zambia	SAT3	ZAM/9/2018
WRLFMD/2021/00010		05/07/2021		Kenya	SAT1	KEN/3/9/2021
WRLFMD/2021/00011		29/07/2021		Malawi	SAT1	MAL3/21
WRLFMD/2021/00016		08/10/2021		Nigeria	SAT2	NIG/92/14/51/56/57/59/60/91/2020
WRLFMD/2021/00016		08/10/2021		Nigeria	SAT2	NIG/1/2/3/4/5/6/2021
WRLMEG/2021/00019		11/12/2021		Nigeria	SAT2	PL/BL/001-012/NIG/2020
WRLMEG/2021/00019		11/12/2021		Nigeria	SAT2	PL/JS/02b.NIG/2020
WRLMEG/2020/00002		15/01/2020		Namibia	SAT3	NAM04/2020(2019)
WRLMEG/2020/00003				Uganda	SAT1	ISI-002/006/017/019/022/026/032/041/047/048/055/056/084/090/093/094/099/100/102/112/126/P/UGA/2016
WRLMEG/2020/00003				Uganda	SAT1	KYA-022/030/035/042/046/049/055/056/083/097/099/111/92/UGA/2016
WRLMEG/2020/00003				Uganda	SAT1	MUK-025/P/UGA/2016
WRLMEG/2020/00003				Uganda	SAT1	NKA-012/024/042/070/P/UGA/2016
WRLMEG/2020/00003				Uganda	SAT1	RAK-015/P/UGA/2016
WRLMEG/2020/00003				Uganda	SAT1	SEM -030/008/010/014/023/024/027/032/034/036/037/041/049/P/UGA/2016
WRLMEG/2020/00003				Uganda	SAT1	SI-084/P/UGA/2016
WRLMEG/2020/00003				Uganda	SAT2	BUL-003/004/014/021/031/032/033/050/059/060/065/189/197/204/215/220/224/226/259/271/273/278/284/285/288/293/UGA/2016
WRLMEG/2020/00003				Uganda	SAT2	NAK-026/037-P/UGA/2016
WRLMEG/2020/00003				Uganda	STA2	KRD3-033/042/055/116/186-P/UGA/2017
WRLMEG/2020/000024		28/01/2020		Egypt	SAT2	EGY/Sharqia1-4/2018
WRLMEG/2020/000024		28/01/2020		Egypt	SAT2	EGY/Ismailia1-4/2018
WRLMEG/2020/000024		28/01/2020		Egypt	SAT2	EGY/Alexandra1-3/2018
WRLMEG/2020/00027		19/10/2020		Botswana	SAT1	BOT08/110/2020
WRLMEG/2020/00028		19/10/2020		Malawi	SAT2	MAL01/02/2020
WRLMEG/2020/00037		25/11/2020		Nigeria	SAT2	KB/005/006/NIG/2019/iso LAG/IBJ/01/NIG/2019
WRLMEG/2020/00038		11/12/2020		Nigeria	SAT1	NIG/6/7/8/2015
WRLMEG/2020/00038		11/12/2020		Nigeria	SAT2	NIG/7/2013
WRLMEG/2020/00038		11/12/2020		Nigeria	SAT2	NIG/1/2017
WRLFMD/2019/00005		16/01/2019		Egupt	SAT2	EGY 1/7/19/21/31/34/2018
WRLMEG/2019/00023		26/03/2019		Ghana	SAT2	GHA/Tul/2/5/2018
WRLFMD/2019/00022		10/04/2019		Zambia	SAT2	ZAM 9-12/2019
WRLEMG/2019/00034		14/06/2019		Malawi	SAT2	MAL02/2019
WRLFMD/2019/00042		25/08/2019		Namibia	SAT3	NAM 06/07/2019
WRLMEG/2019/00043		02/09/2019		Cameroon	SAT1	CAR/Saigue/2016
WRLMEG/2019/00043		02/09/2019		Cameroon	SAT1	CAR/73/154/171/177/182/954/2101/2115/2169/2183/2186/2194/2199/2293/2016
WRLMEG/2019/00046		15/12/2019		Nigeria	SAT2	PL/JS/KA/1/17/NIG/2017
WRLMEG/2019/00046		15/12/2019		Nigeria	SAT2	PL/KWK/02/NIG/2017
WRLMEG/2019/00046		15/12/2019		Nigeria	SAT2	PL/LANG/02/NIG/2017
WRLMEG/2019/00046		15/12/2019		Nigeria	SAT2	PL/PKN/01/02/NIG/2017
WRLMEG/2019/00046		15/12/2019		Nigeria	SAT2	PL/WAS/01/03/NIG/2017
WRLMEG/2019/00046		15/12/2019		Nigeria	SAT2	BAU/TR/1/NIG/2018
WRLFMD/2019/00031		18/12/2019		Eritrea	SAT2	ERI/1/2/5/6/11/12/13/15/16/17/18/19/20/28/29/2019
WRKMEG/2018/00004		16/01/2018		Egypt	SAT2	Daqahlia 1/2/Egy/2017
WRKMEG/2018/00004		16/01/2018		Egypt	SAT2	Fayoum 1/Egy/2017
WRLFMD/2018/00009		14/03/2018		Ethiopia	SAT2	ETH/11/2018
WRLFMD/2018/00020		20/07/2018		Sudan	SAT2	SUD/6/7/9/12/14/2017
WRLFMD/2018/00023		29/08/2018		Kenya	SAT1	KEN/8/2017
WRLFMD/2018/00023		29/08/2018		Kenya	SAT2	KEN/19/2017
WRLFMD/2017/00023		19/10/2017		Botswana	SAT2	BOT/1/2017
WRLFMD/2017/00025		19/10/2017		Malawi	SAT1	MAL/1/2016
WRLFMD/2017/00028		19/10/2017		Zambia	SAT3	ZAM/1/2017
WRLFMD/2017/00029		19/10/2017		Zimbabwe	SAT2	ZIM/1/2017
WRLFMD/2017/00031		15/12/2017		Kenya	SAT1	KEN/1/2017
WRLFMD/2016/00010		25/02/2016		Ethiopia	SAT2	ETH/7/10/14/15/16/18/20/2015
WRLFMD/2016/00017		14/06/2016		Egypt	SAT2	EGY/44/2012
WRLFMD/2016/00019		10/06/2016		Botswana	SAT1	BOT/4-8/2015
WRLFMD/2016/00019		10/06/2016		Botswana	SAT2	BOT/3/2015
WRLFMD/2016/00021		10/06/2016		Mozambique	SAT2	MOZ/3/2015
WRLFMD/2016/00022		10/06/2016		Zambia	SAT2	ZAM/2/2015
WRLFMD/2016/00022		10/06/2016		Zambia	SAT3	ZAM/3/2015
WRLFMD/2016/00023		10/06/2016		Zimbabwe	SAT2	ZIM/23/25/2015
WRLFMD/2016/00024		14/06/2016		Egypt	SAT2	EGY/5/2015
WRLFMD.2016/0026		10/06/2016		Namibia	SAT2	NMB/7/2015
WRLFMD/2016/00034		19/10/2016		Nigeria	SAT1	NIG/1/2/3/2015
WRLMEG/2015/00001		21/01/2015		Uganda	SAT3	UGA/1/13
WRLFMD/2015/00006		13/04/2015		Mauritania	SAT2	MAU/1/2/3/5/2014
WRLFMD/20115/00007		01/05/2015		Oman	SAT2	OMN/2/3/4/2015
WRLFMD/2015/00008		30/04/2015		Tanzania	SAT1	TAN/11-41/2014
WRLFMD/2015/00009		07/05/2015		Ethiopia	SAT2	ETH/19/21/22/2014 ETH/2/2015
WRLFMD/2015/00019		13/08/2015		Bostwana	SAT1	BOT/1/2/2015
WRLFMD/2015/00020		13/08/2015		Namibia	SAT1	NMB/1/2015
WRLFMD/2015/00020		13/08/2015		Namibia	SAT2	NMB/2-6/2015
WRLFMD/2015/00022		13/08/2015		Zimbabwe	SAT2	ZIM/1/2015
WRLFMD/2015/00023		13/08/2015		Mozambique	SAT2	MOZ/1/2015
WRLFMD/2015/00027		03/09/2015		Zimbabwe	SAT1	ZIM/10/14/17/19/2015
WRLFMD/2015/00027		03/09/2015		Zimbabwe	SAT2	ZIM/4/5/6/8/9/11/13/15/16/20/21/22/2015
WRLFMD/2015/00027		03/09/2015		Zimbabwe	SAT1&2	ZIM/7/2015
WRLFMD/2015/00038		03/12/2015		Sudan	SAT2	SUD/3/5/9/4/7/11/2014
WRLFMD/2014/00002		27/01/2014		Tanzania	SAT1	TAN/20/21/22/23/24/25/27/29/30/31/32/2013
WRLFMD/2014/00013		27/02/2014		Ethiopia	SAT2	ETH/23/24/2010
WRLFMD/2014/000016		11/04/2014		Nigeria	SAT2	NIG/5/6/7/8/10/9/12//13/16/17/2011
WRLFMD/2014/000016		11/04/2014		Nigeria	SAT2	NIG/1/2/3/2012
WRLFMD/2014/00017		23/04/2014		Egypt	SAT2	EGY/11/20/22/2014
WRLFMD/2014/000019		07/05/2014		Cameroon	SAT2	CAR/6/12/16/24/29/34/37/42/43/2013
WRLFMD/2014/00031		13/10/2014		Botswana	SAT1	BOT/2/3/4/2014
WRLFMD/2014/00031		13/10/2014		Botswana	SAT2	BOT/1/2/2013
WRLFMD/2014/00032		13/10/2014		Mozambique	SAT2	MOZ/1-4/2014
WRLFMD/2014/00033		13/10/2014		Zimbabwe	SAT2	ZIM/8-10/2010
WRLFMD/2014/00033		13/10/2014		Zimbabwe	SAT2	ZIM/1/3/5/2014
WRLFMD/2014/00037		04/11/2014		Egypt	SAT2	EGY/43/2012
WRLFMD/2013/00005		13/03/2013		Tanzania	SAT1	TAN/49/50/2012
WRLFMD/2013/00005		13/03/2013		Tanzania	SAT2	TAN/64/2012
WRLFMD/2013/00019		25/09/2013		Kenya	SAT1	KEN/4//5/6/7/8/9/10/2013
WRLFMD/2013/00019		25/09/2013		Kenya	SAT2	KEN/4/2012
WRLFMD/2012/00002		13/01/2012		Tanzania	SAT2	TAN/2-8/2011
WRLFMD/2012/00010		27/02/2012		Libya	SAT2	LIB/39/40/41/2012
WRLFMD/2012/00011		12/03/2012		Egypt	SAT2	EGY/2/3/4/5/6/9/10/11/13/14/15/2012
WRLFMD/2012/00016		30/03/2012		Bahrain	SAT2	BAR/10/12/13/16/2012
WRLFMD/2012/00018		21/04/2012		Palestinian Autonomous Territories	SAT2	PAT/1/2012
WRLFMD/2012/00022		12/06/2012		Bahrain	SAT2	BAR/28/2012
WRLFMD/2012/00024		29/06/2012		Kenya	SAT1	KEN/2/2011
WRLFMD/2012/00024		29/06/2012		Kenya	SAT2	KEN/12/14/17/18/19/20/21/2011
WRLFMD/2012/00028		20/07/2012		Sudan	SAT2	SUD/4/2010
WRLFMD/2012/00031		08/08/2012		Tanzania	SAT1	TAN/11/12/22/23/25/27/44/45/2012
WRLFMD/2012/00031		08/08/2012		Tanzania	SAT2	TAN/1/3/5/7/9/10/13/14/15/16/18/19/32/34/35/36/37/2012
WRLFMD/2012/00032		02/10/2012		Egypt	SAT2	EGY/16/17/21/22/28/29/31/2012
WRLFMD/2012/00035		28/09/2012		Botswana	SAT2	BOT/1-21/2012
WRLFMD/2012/00036		28/09/2012		Zambia	SAT1	ZAM/6/7/8/9/2012
WRLFMD/2012/00036		28/09/2012		Zambia	SAT2	ZANM/1/2/2012
WRLFMD/2012/00038		17/08/2012		Cameroon	SAT2	CAR/1/2/3/4/8/9/10/24/78/2012
WRLFMD/2010/00001		18/01/2010		Senegal	SAT2	SEN/27/2009
WRLFMD/2010/00008		20/02/2010		Ethiopia	SAT2	ETH/64/65/67/68/69/70/72/73/74/75/76/77/2009
WRLFMD/2010/00008		20/02/2010		Ethiopia	SAT2	ETH/2/2010
WRLFMD/2010/00014		10/03/2010		Tanzania	SAT2	TAN/43/2009
WRLFMD/2010/00021		06/04/2010		Kenya	SAT1	KEN/121/123/2009
WRLFMD/2010/00021		06/04/2010		Kenya	SAT1	KEN/1/3/4/5/6/8/10/12/13/14/71/72/75/76/77/78/80/2010
WRLFMD/2010/00021		06/04/2010		Kenya	SAT2	KEN/122/2009
WRLFMD/2010/000026		10/06/2010		Kenya	SAT1	KEN/88/90/93/94/96/97/98/101/102/103/104/105/106/107/109/110/111/112/113/114/115/116/118/119/120/121/122/123/124/125/126/128/130/131/132/133/2010
WRLFMD/2010/00036		09/11/2010		Botswana	SAT2	BOT/1-5/2010
WRLFMD/2010/00037		09/11/2010		Mozambique	SAT2	MOZ/1-7/2010
WRLFMD/2010/00039		09/11/2010		Zimbabwe	SAT2	ZIM/2/4/2010
WRLFMD/2009/00016		30/03/2009		Zambia	SAT1	ZAM/1/3/6/7/8/9/2009
WRLFMD/2009/00016		30/03/2009		Zambia	SAT2	ZAM/12/13/14/16/2009
WRLFMD/2009/00022		30/04/2009		Kenya	SAT1	KEN/22/2008
WRLFMD/2009/00022		30/04/2009		Kenya	SAT1	KEN/23/25/26/32/34/35/2008
WRLFMD/2009/00022		30/04/2009		Kenya	SAT2	KEN/2/8/9/12/14/15/16/2009
WRLFMD/2009/00022		30/04/2009		Kenya	SAT2	KEN/18/19/21/31/2008
WRLFMD/2009/00022		30/04/2009		Kenya	SAT2	KEN/11/13/2009
WRLFMD/2009/00031		08/06/2009		Botswana	SAT2	BOT/1-4/2009
WRLFMD/2009/00039		31/07/2009		Botswana	SAT2	BOT/5-8/2009
WRLFMD/2009/00043		03/09/2009		Ethiopia	SAT2	ETH/42/48/2009
WRLFMD/2009/00044		18/09/2009		South Africa	SAT3	SAR/1/2/2006
WRLFMD/2009/00045		18/09/2009		Swaziland	SAT1	SWZ/1/2/2000
WRLFMD/2009/00046		18/09/2009		Mozambique	SAT1	MOZ/2/2002
WRLFMD/2009/00047		18/09/2009		Malawi	SAT2	MAL/1/2018
WRLFMD/2009/00048		18/09/2009		Uganda	SAT3	UGA/10/1997
WRLFMD/2009/00051		06/11/2009		Kenya	SAT1	KEN/55/104/109/117/119/2009
WRLFMD/2009/00056		19/12/2009		Ethiopia	SAT2	ETH/51/52/53/56/2009
WRLFMD/2008/00002		02/02/2008		Ethiopia	SAT1	ETH/3/2007
WRLFMD/2008/00002		02/02/2008		Ethiopia	SAT2	ETH/2/2007
WRLFMD/2008/00009		28/03/2008		Ethiopia	SAT1	ETH/18/19/21/2007
WRLFMD/2008/00010		10/04/2008		Botswana	SAT2	BOT/6-11/2008
WRLFMD/2008/00011		17/04/2008		Zambia	SAT1	ZAM/5/6/7/2008
WRLFMD/2008/00011		17/04/2008		Zambia	SAT2	ZAM/8/2008
WRLFMD/2008/00014		20/05/2008		Nigeria	SAT2	NIG/2/2007
WRLFMD/2008/00014		20/05/2008		Nigeria	SAT2	NIG/1-8/2008
WRLFMD/2008/00016		22/05/2008		Kenya	SAT1	KEN/11/14/2006
WRLFMD/2008/00016		22/05/2008		Kenya	SAT2	KEN/2/4/6/7/8/9/10/11/13/14/16/19/22/23/2007
WRLFMD/2008/00016		22/05/2008		Kenya	SAT2	KEN/2/2008
WRLFMD/2008/00017		02/06/2008		Sudan	SAT2	SUD/1/2/2008
WRLFMD/2008/00018		09/06/2008		Namibia	SAT2	NMB/1/2008
WRLFMD/2008/00025		01/08/2008		Botswana	SAT2	BOT/12-15/2008
WRLFMD/2008/00026		01/08/2008		Namibia	SAT2	NMB/2/3/4/2008
WRLFMD/2008/00027		01/08/2008		Zambia	SAT1	ZAM/9-13/2008
WRLFMD/2008/00029		12/11/2008		Botswana	SAT2	BOT/16/18/2008
WRLFMD/2007/00009		10/04/2007		Sudan	SAT2	SUD/1/2007
WRLFMD/2007/00160		13/11/2007		Botswana	SAT2	BOT/2/3/5/6/2007
WRLFMD/2007/00167		18/12/2007		Zambia	SAT2	ZAM/1/2/3/2007
WRLFMD/2007/00168		18/12/2007		Namibia	SAT2	NMB/1/2/4/2007
WRLFMD/2006/00003		24/01/2006		Kenya	SAT1	KEN/21/2004
WRLFMD/2006/00003		24/01/2006		Kenya	SAT1	KEN/11/13/16/17/18/19/2005
WRLFMD/2006/00003		24/01/2006		Kenya	SAT2	KEN/13/17/22//2004
WRLFMD/2006/00003		24/01/2006		Kenya	SAT2	KEN/7/8/2005
WRLFMD/2006/00013		11/05/2006		Botswana	SAT2	BOT/1/5/8/2006
WRLFMD/2006/00015		26/05/2006		Kenya	SAT1	KEN/24/31/32//2005
WRLFMD/2006/00015		26/05/2006		Kenya	SAT1	KEN/5/9/10/2006
WRLFMD/2006/00015		26/05/2006		Kenya	SAT2	KEN/32/2004
WRLFMD/2006/00019		05/07/2006		Botswana	SAT1	BOT/12-18/2006
WRLFMD/2006/00028		04/08/2006		Niger	SAT2	NGR/15/2005
WRLFMD/2006/00034		08/12/2006		Botswana	SAT1	BOT/20/22/24/2006
WRLFMD/2005/00001		10/01/2005		Zambia	SAT1	ZAM/27-32/2004
WRLFMD/2005/00004		02/02/2005		Kenya	SAT1	KEN/1/2005
WRLFMD/2005/00004		02/02/2005		Kenya	SAT2	KEN/5-11/2004
WRLFMD/2005/00022		22/08/2005		Botswana	SAT2	BOT/1-8/2005
WRLFMD/2005/00023		22/08/2005		Zambia	SAT1	ZAM/1/2/2005
WRLFMD/2005/00030		27/10/2005		Cameroon	SAT2&O	CAR/65/2005
WRLFMD/2005/00030		27/10/2005		Cameroon	SAT2	CAR/1/4/5/7/8/9/12/20/24/25/30/31/34/38/39/40/45/46/47/48/49/50/55/56/2005
WRLFMD/2005/00030		27/10/2005		Cameroon	SAT2	CAR/57/58/60/61/62/64/68/69/72/75/79/80/81/85/89/92/94/95/98/99/2005
WRLFMD/2005/00030		27/10/2005		Cameroon	SAT2	CAR/104/105/107/108/109/110/117/118/119/2005
WRLFMD/2004/00007		13/05/2004		Zimbabwe	SAT2	ZIM/1/2004
WRLFMD/2004/00008		17/05/2004		Zambia	SAT1	ZAM/3/4/2000
WRLFMD/2004/00010		17/05/2004		Zimbabwe	SAT1	ZIM/4/13/2003
WRLFMD/2004/00010		17/05/2004		Zimbabwe	SAT1&SAT2	ZIM/2/5/2003
WRLFMD/2004/00010		17/05/2004		Zimbabwe	SAT2	ZIM/1/2/2001
WRLFMD/2004/00010		17/05/2004		Zimbabwe	SAT2	ZIM/5-18/2002
WRLFMD/2004/00010		17/05/2004		Zimbabwe	SAT2	ZIM/1/3/6/7/8/9/11/12/14/15/16/17/18/19/2003
WRLFMD/2004/00011		17/05/2004		Malawi	SAT1	MAL/2/3/4/2000
WRLFMD/2004/00011		17/05/2004		Malawi	SAT1	MAL/1/2/2001
WRLFMD/2004/00011		17/05/2004		Malawi	SAT2	MAL/1/2/2003
WRLFMD/2004/00013		17/05/2004		Mozambique	SAT2	MOZ/1/2002
WRLFMD/2004/00014		17/05/2004		Namibia	SAT1	NMB/1/2000
WRLFMD/2004/00015		17/05/2004		Botswana	SAT2	BOT/29/30/2002
WRLFMD/2004/00017		06/07/2004		Zimbabwe	SAT1	ZIM/21/23/2003
WRLFMD/2004/00017		06/07/2004		Zimbabwe	SAT1&SAT2	ZIM/20/2003
WRLFMD/2004/00017		06/07/2004		Zimbabwe	SAT2	ZIM/22/2003
WRLFMD/2004/00019		06/07/2004		Rwanda	SAT2	RWA/1/2004
WRLFMD/2004/00025		27/09/2004		Zambia	SAT1	ZAM/1-14/2004
WRLFMD/2004/00025		27/09/2004		Zambia	SAT1	ZAM/16/2004
WRLFMD/2004/00030		15/11/2004		Tanzania	SAT2	TAN/4/6/9/18/21/2004
WRLFMD/2003/00214 to WRLFMD/2003/00223		11/06/2003		Libya	SAT2	LIB/1/7/2003
		19/02/2002		Botswana	SAT2	BOT 3/8/11/13/15/2002
		01/11/2002		Uganda	SAT2	UGA 2/4/2002
		01/11/2002		Zimbabwe	SAT2	ZIM 1/2/3/4/2002
		28/11/2002		Kenya	SAT1	KEN 4/2002
		28/11/2002		Kenya	SAT2	KEN 2/2002
		15/01/2001		Cameroon	SAT2	CAR 5/9/10/11/2000
		12/04/2000		Saudi Arabia	SAT2	SAU 1/2/3/4/5/6/2000
		28/04/2000		Saudi Arabia	SAT2	SAU 7/8/9/10/11/2000
		17/05/2000		Saudi Arabia	SAT2	SAU 12/13/18/19/20/2000
		29/06/2000		Malawi	SAT1	MAL 1/2000
		29/06/2000		Zimbabwe	SAT1	ZIM 1/1999
		29/06/2000		Zimbabwe	SAT3	ZIM 2/1999
		29/09/2000		Zimbabwe	SAT1	ZIM 5/6/1999
		29/09/2000		Zimbabwe	SAT3	ZIM 3/4/1999
		12/12/2000		South Africa	SAT1	SAR 3/2000

## Sheet: Sheet1
WRLFMD batch no. WRLFMD		Date Received		Country	Type	Sample
WRLFMD/2025/000002		31-01-2025		Bahrain	SAT1	1/3/5/6/18/25/37/39/47/49/50/51/52/55/2025
WRLFMD/2025/000006		10-03-2025		Iraq	SAT1	IRQ 1/3/4/11/13/16/18/19/22/23/2025
WRLFMD/2024/0000001		10/01/2024		Kenya	SAT1	KEN 3/2022
					SAT2	KEN 6/14/11/13/2021
					SAT1&O	KEN 3/2023
					SAT1&SAT2	KEN7/2022
WRLFMD/2024/0000002		17/01/2024		Alygeria	SAT2	ALG 1/2/3/4/5/6/2023
WRLFMD/2024/0000004		19/03/2024		Uganda	SAT1	UGA 14/15/2023
WRLFMD/2024/0000005		20/03/2024		Ethiopia	SAT2	ETH 00026/00027/00009/00010/00011/00012/00013/00016/00017/00020/00028/00029/00031/00034/00043/00044/00047/00048/00049/00050/00051/00057/00061/00062/00063/00066/00075/00077/00084/00090/00105/00106/00107/00108/00109/00110/00111/00112/2022
					SAT2	ETH 00001/00002/00003/00004/2023
WRLFMD/2023/00004		02/02/2023		Iraq	SAT2	IRQ/S41/Nineveh/2023
WRLFMD/2023/00005		03/02/2023		Jordan	SAT2	JOR/2023
WRLFMD/2023/00006		04/02/2023		Iraq	SAT2	S19/25/26/Baghdad/IRQ/2022
					SAT2	S41/Nineveh/IRQ/2023
WRLFMD/2023/00008		15/02/2023		Iraq	SAT2	IRQ 1/2/3/2022
					SAT2	3/4/5/6/7/8/9/2023
WRLFMD/2023/000012		08/03/2023		Jordan	SAT2	JOR 1-27/2023
WRLFMD/2023/000011		16/03/2023		Turkiye	SAT2	TUR/79/2023
WRLFMD/2023/00018		28/04/2023		Oman	SAT2	OMN 1434/1436/2023
WRLFMD/2023/000040		25/05/2023		Bahrain	SAT2	BAR2/4/5/6/7/2022
WRLFMD/2023/000044		14/07/2023		Qatar	SAT1	QTR/2023/00001-00007
WRLFMD/2023/00026		15/08/2023		Malawi	SAT2	MAL05/2023
WRLFMD/2023/000074		24/08/2023		Turkiye	SAT2	TUR 4-20/2023
WRLFMD/2023/000032		13/10/2023		Botswana	SAT1	BOT/P/04/2023
WRLFMD/2023/000107		11/12/2023		Mozambique	SAT2	MOZ 1/2022
WRLFMD/2023/0000108		11/12/2023		Namibia	SAT2	NMB 1/2/2022
WRLFMD/2023/000109		11/12/2023		Zimbabwe	SAT2	ZIM 1/2022
WRLMEG/2022/00015		13/05/2022		Mali	SAT2	MAI/22z03019/22z03020/21
WRLFMD/2022/000012		18/05/2022		Ethiopia	SAT2	ETH 9/2020
						31/32/2019
						2/3/2022
WRLFMD/2022/00023		25/07/2022		Zimbabwe	SAT2	ZIM01 /2022
WRLMEG/2022/00026		01/08/2022		Burundi	SAT2	BUN/1-14/2016
WRLMEG/2022/00029		27/08/2022		Botswana	SAT2	BOT02/2022
WRLFMD/2021/00003		24/02/2021		Nigeria	SAT2	NIG/1/2/3/4/6/8/2020
WRLMEG/2021/00003		25/02/2021		Namibia	SAT2	NAM06/08/2021
WRLMEG/2021/00005		30/03/2021		Niger	SAT2	NGR/20z007146/19
WRLFMD/2021/00008		08/06/2021		Zambia	SAT2	ZAM/19/2020
						ZAM/2-8/2021
					SAT3	ZAM/9/2018
WRLFMD/2021/00010		05/07/2021		Kenya	SAT1	KEN/3/9/2021
WRLFMD/2021/00011		29/07/2021		Malawi	SAT1	MAL3/21
WRLFMD/2021/00016		08/10/2021		Nigeria	SAT2	NIG/92/14/51/56/57/59/60/91/2020
					SAT2	NIG/1/2/3/4/5/6/2021
WRLMEG/2021/00019		45982		Nigeria	SAT2	PL/BL/001-012/NIG/2020
						PL/JS/02b.NIG/2020
WRLMEG/2020/00002		15/01/2020		Namibia	SAT3	NAM04/2020(2019)
WRLMEG/2020/00003				Uganda	SAT1	ISI-002/006/017/019/022/026/032/041/047/048/055/056/084/090/093/094/099/100/102/112/126/P/UGA/2016
					SAT1	KYA-022/030/035/042/046/049/055/056/083/097/099/111/92/UGA/2016
					SAT1	MUK-025/P/UGA/2016
					SAT1	NKA-012/024/042/070/P/UGA/2016
					SAT1	RAK-015/P/UGA/2016
					SAT1	SEM -030/008/010/014/023/024/027/032/034/036/037/041/049/P/UGA/2016
					SAT1	SI-084/P/UGA/2016
					SAT2	BUL-003/004/014/021/031/032/033/050/059/060/065/189/197/204/215/220/224/226/259/271/273/278/284/285/288/293/UGA/2016
					SAT2	NAK-026/037-P/UGA/2016
					STA2	KRD3-033/042/055/116/186-P/UGA/2017
WRLMEG/2020/000024		28/01/2020		Egypt	SAT2	EGY/Sharqia1-4/2018
						EGY/Ismailia1-4/2018
						EGY/Alexandra1-3/2018
WRLMEG/2020/00027		19/10/2020		Botswana	SAT1	BOT08/110/2020
WRLMEG/2020/00028		19/10/2020		Malawi	SAT2	MAL01/02/2020
WRLMEG/2020/00037		25/11/2020		Nigeria	SAT2	KB/005/006/NIG/2019/iso LAG/IBJ/01/NIG/2019
WRLMEG/2020/00038		11/12/2020		Nigeria	SAT1	NIG/6/7/8/2015
					SAT2	NIG/7/2013
						NIG/1/2017
WRLFMD/2019/00005		16/01/2019		Egupt	SAT2	EGY 1/7/19/21/31/34/2018
WRLMEG/2019/00023		26/03/2019		Ghana	SAT2	GHA/Tul/2/5/2018
WRLFMD/2019/00022		10/04/2019		Zambia	SAT2	ZAM 9-12/2019
WRLEMG/2019/00034		14/06/2019		Malawi	SAT2	MAL02/2019
WRLFMD/2019/00042		25/08/2019		Namibia	SAT3	NAM 06/07/2019
WRLMEG/2019/00043		02/09/2019		Cameroon	SAT1	CAR/Saigue/2016
					SAT1	CAR/73/154/171/177/182/954/2101/2115/2169/2183/2186/2194/2199/2293/2016
WRLMEG/2019/00046		15/12/2019		Nigeria	SAT2	PL/JS/KA/1/17/NIG/2017
					SAT2	PL/KWK/02/NIG/2017
					SAT2	PL/LANG/02/NIG/2017
					SAT2	PL/PKN/01/02/NIG/2017
					SAT2	PL/WAS/01/03/NIG/2017
					SAT2	BAU/TR/1/NIG/2018
WRLFMD/2019/00031		18/12/2019		Eritrea	SAT2	ERI/1/2/5/6/11/12/13/15/16/17/18/19/20/28/29/2019
WRKMEG/2018/00004		16/01/2018		Egypt	SAT2	Daqahlia 1/2/Egy/2017 Fayoum 1/Egy/2017
WRLFMD/2018/00009		14/03/2018		Ethiopia	SAT2	ETH/11/2018
WRLFMD/2018/00023		29/08/2018		Kenya	SAT1	KEN/8/2017
					SAT2	KEN/19/2017
WRLMEG/2018/00004		16/01/2018		Egypt	SAT2	Daqahlia 1/2/Egy/2017
					SAT2	Fayoum 1/Egy/2017
WRLFMD.2018/00023		29/08/2018		Kenya	SAT1	KEN/8/2017
					SAT2	KEN/19/2017
WRLFMD/2017/00028		19/10/2017		Zambia	SAT3	ZAM/1/2017
WRLFMD/2017/00029		19/10/2017		Zimbabwe	SAT2	ZIM/1/2017
WRLFMD/2017/00031		15/12/2017		Kenya	SAT1	KEN/1/2017
WRLFMD/2016/00010		25/02/2016		Ethiopia	SAT2	ETH/7/10/14/15/16/18/20/2015
WRLFMD/2016/00017		14/06/2016		Egypt	SAT2	EGY/44/2012
WRLFMD/2016/00019		10/06/2016		Botswana	SAT1	BOT/4-8/2015
					SAT2	BOT/3/2015
WRLFMD/2016/00021		10/06/2016		Mozambique	SAT2	MOZ/3/2015
WRLFMD/2016/00022		10/06/2016		Zambia	SAT2	ZAM/2/2015
					SAT3	ZAM/3/2015
WRLFMD/2016/00023		10/06/2016		Zimbabwe	SAT2	ZIM/23/25/2015
WRLFMD/2016/00024		14/06/2016		Egypt	SAT2	EGY/5/2015
WRLFMD.2016/0026		10/06/2016		Namibia	SAT2	NMB/7/2015
WRLFMD/2016/00034		19/10/2016		Nigeria	SAT1	NIG/1/2/3/2015
WRLMEG/2015/00001		21/01/2015		Uganda	SAT3	UGA/1/13
WRLFMD/2015/00006		13/04/2015		Mauritania	SAT2	MAU/1/2/3/5/2014
WRLFMD/20115/00007		01/05/2015		Oman	SAT2	OMN/2/3/4/2015
WRLFMD/2015/00008		30/04/2015		Tanzania	SAT1	TAN/11-41/2014
WRLFMD/2015/00009		07/05/2015		Ethiopia	SAT2	ETH/19/21/22/2014 ETH/2/2015
WRLFMD/2015/00019		13/08/2015		Bostwana	SAT1	BOT/1/2/2015
WRLFMD/2015/00020		13/08/2015		Namibia	SAT1	NMB/1/2015
					SAT2	NMB/2-6/2015
WRLFMD/2015/00022		13/08/2015		Zimbabwe	SAT2	ZIM/1/2015
WRLFMD/2015/00023		13/08/2015		Mozambique	SAT2	MOZ/1/2015
WRLFMD/2015/00027		03/09/2015		Zimbabwe	SAT1	ZIM/10/14/17/19/2015
					SAT2	ZIM/4/5/6/8/9/11/13/15/16/20/21/22/2015
					SAT1&2	ZIM/7/2015
WRLFMD/2015/00038		03/12/2015		Sudan	SAT2	SUD/3/5/9/4/7/11/2014
WRLFMD/2014/00002		27/01/2014		Tanzania	SAT1	TAN/20/21/22/23/24/25/27/29/30/31/32/2013
WRLFMD/2014/00013		27/02/2014		Ethiopia	SAT2	ETH/23/24/2010
WRLFMD/2014/000016		11/04/2014		Nigeria	SAT2	NIG/5/6/7/8/10/9/12//13/16/17/2011
					SAT2	NIG/1/2/3/2012
WRLFMD/2014/00017		23/04/2014		Egypt	SAT2	EGY/11/20/22/2014
WRLFMD/2014/000019		07/05/2014		Cameroon	SAT2	CAR/6/12/16/24/29/34/37/42/43/2013
WRLFMD/2014/00032		13/10/2014		Mozambique	SAT2	MOZ/1-4/2014
WRLFMD/2014/00033		13/10/2014		Zimbabwe	SAT2	ZIM/8-10/2010
						ZIM1/3/5/2014
WRLFMD/2014/00037		04/11/2014		Egypt	SAT2	EGY/43/2012
						EGY/24/2014
WRLFMD/2013/00005		13/03/2013		Tanzania	SAT1	TAN/49/50/2012
					SAT2	TAN/64/2012
WRLFMD/2013/00019		25/09/2013		Kenya	SAT1	KEN/4//5/6/7/8/9/10/2013
					SAT2	KEN/4/2012
WRLFMD/2012/00002		13/01/2012		Tanzania	SAT2	TAN/2-8/2011
WRLFMD/2012/00010		27/02/2012		Libya	SAT2	LIB/39/40/41/2012
WRLFMD/2012/00011		12/03/2012		Egypt	SAT2	EGY/2/3/4/5/6/9/10/11/13/14/15/2012
WRLFMD/2012/00016		30/03/2012		Bahrain	SAT2	BAR/10/12/13/16/2012
WRLFMD/2012/00018		21/04/2012		Palestinian Autonomous Territories	SAT2	PAT/1/2012
WRLFMD/2012/00022		12/06/2012		Bahrain	SAT2	BAR/28/2012
WRLFMD/2012/00024		29/06/2012		Kenya	SAT1	KEN/2/2011
					SAT2	KEN/12/14/17/18/19/20/21/2011
WRLFMD/2012/00028		20/07/2012		Sudan	SAT2	SUD/4/2010
WRLFMD/2012/00031		08/08/2012		Tanzania	SAT1	TAN/11/12/22/23/25/27/44/45/2012
					SAT2	TAN/1/3/5/7/9/10/13/14/15/16/18/19/32/34/35/36/37/2012
WRLFMD/2012/00032		02/10/2012		Egypt	SAT2	EGY/16/17/21/22/28/29/31/2012
WRLFMD/2012/00035		28/09/2012		Botswana	SAT2	BOT/1-21/2012
WRLFMD/2012/00036		28/09/2012		Zambia	SAT1	ZAM/6/7/8/9/2012
					SAT2	ZANM/1/2/2012
WRLFMD/2012/00038		17/08/2012		Cameroon	SAT2	CAR/1/2/3/4/8/9/10/24/78/2012
WRLFMD/2010/00001		18/01/2010		Senegal	SAT2	SEN/27/2009
WRLFMD/2010/00008		20/02/2010		Ethiopia	SAT2	ETH/64/65/67/68/69/70/72/73/74/75/76/77/2009
						ETH/2/2010
WRLFMD/2010/00014		10/03/2010		Tanzania	SAT2	TAN/43/2009
WRLFMD/2010/00021		06/04/2010		Kenya	SAT1	KEN/121/123/2009
					SAT1	KEN/1/3/4/5/6/8/10/12/13/14/71/72/75/76/77/78/80/2010
					SAT2	KEN/122/2009
WRLFMD/2010/000026		10/06/2010		Kenya	SAT1	KEN/88/90/93/94/96/97/98/101/102/103/104/105/106/107/109/110/111/112/113/114/115/116/118/119/120/121/122/123/124/125/126/128/130/131/132/133/2010
WRLFMD/2010/00036		09/11/2010		Botswana	SAT2	BOT/1-5/2010
WRLFMD/2010/00037		09/11/2010		Mozambique	SAT2	MOZ/1-7/2010
WRLFMD/2010/00039		09/11/2010		Zimbabwe	SAT2	ZIM/2/4/2010
WRLFMD/2009/00016		30/03/2009		Zambia	SAT1	ZAM/1/3/6/7/8/9/2009
					SAT2	ZAM/12/13/14/16/2009
WRLFMD/2009/00022		30/04/2009		Kenya	SAT1	KEN/22/2008
					SAT1	KEN/23/25/26/32/34/35/2008
					SAT2	KEN/2/8/9/12/14/15/16/2009
					SAT2	KEN/18/19/21/31/2008
					SAT2	KEN/11/13/2009
WRLFMD/2009/00031		08/06/2009		Botswana	SAT2	BOT/1-4/2009
WRLFMD/2009/00039		31/07/2009		Botswana	SAT2	BOT/5-8/2009
WRLFMD/2009/00043		03/09/2009		Ethiopia	SAT2	ETH/42/48/2009
WRLFMD/2009/00044		18/09/2009		South Africa	SAT3	SAR/1/2/2006
WRLFMD/2009/00045		18/09/2009		Swaziland	SAT1	SWZ/1/2/2000
WRLFMD/2009/00046		18/09/2009		Mozambique	SAT1	MOZ/2/2002
WRLFMD/2009/00047		18/09/2009		Malawi	SAT2	MAL/1/2018
WRLFMD/2009/00048		18/09/2009		Uganda	SAT3	UGA/10/1997
WRLFMD/2009/00051		06/11/2009		Kenya	SAT1	KEN/55/104/109/117/119/2009
WRLFMD/2009/00056		19/12/2009		Ethiopia	SAT2	ETH/51/52/53/56/2009
WRLFMD/2008/00002		02/02/2008		Ethiopia	SAT1	ETH/3/2007
					SAT2	ETH/2/2007
ETH/2/2007		28/03/2008		Ethiopia	SAT1	ETH/18/19/21/2007
WRLFMD/2008/00010		10/04/2008		Botswana	SAT2	BOT/6-11/2008
WRLFMD/2008/00011		17/04/2008		Zambia	SAT1	ZAM/5/6/7/2008
					SAT2	ZAM/8/2008
WRLFMD/2008/00014		20/05/2008		Nigeria	SAT2	NIG/2/2007
					SAT2	NIG/1-8/2008
WRLFMD/2008/00016		22/05/2008		Kenya	SAT1	KEN/11/14/2006
					SAT2	KEN/2/4/6/7/8/9/10/11/13/14/16/19/22/23/2007
					SAT2	KEN/2/2008
WRLFMD/2008/00017		02/06/2008		Sudan	SAT2	SUD/1/2/2008
WRLFMD/2008/00018		09/06/2008		Namibia	SAT2	NMB/1/2008
WRLFMD/2008/00025		01/08/2008		Botswana	SAT2	BOT/12-15/2008
WRLFMD/2008/00026		01/08/2008		Namibia	SAT2	NMB/2/3/4/2008
WRLFMD/2008/00027		01/08/2008		Zambia	SAT1	ZAM/9-13/2008
WRLFMD/2008/00029		12/11/2008		Botswana	SAT2	BOT/16/18/2008
WRLFMD/2007/00009		10/04/2007		Sudan	SAT2	SUD/1/2007
WRLFMD/2007/00160		13/11/2007		Botswana	SAT2	BOT/2/3/5/6/2007
WRLFMD/2007/00167		18/12/2007		Zambia	SAT2	ZAM/1/2/3/2007
WRLFMD/2007/00168		18/12/2007		Namibia	SAT2	NMB/1/2/4/2007
WRLFMD/2006/00003		24/01/2006		Kenya	SAT1	KEN/21/2004
					SAT1	KEN/11/13/16/17/18/19/2005
					SAT2	KEN/13/17/22//2004
					SAT2	KEN/7/8/2005
WRLFMD/2006/00013		11/05/2006		Botswana	SAT2	BOT/1/5/8/2006
WRLFMD/2006/00015		26/05/2006		Kenya	SAT1	KEN/24/31/32//2005
					SAT1	KEN/5/9/10/2006
					SAT2	KEN/32/2004
WRLFMD/2006/00019		05/07/2006		Botswana	SAT1	BOT/12-18/2006
WRLFMD/2006/00028		04/08/2006		Niger	SAT2	NGR/15/2005
WRLFMD/2006/00034		08/12/2006		Botswana	SAT1	BOT/20/22/24/2006
WRLFMD/2005/00001		10/01/2005		Zambia	SAT1	ZAM/27-32/2004
WRLFMD/2005/00004		02/02/2005		Kenya	SAT1	KEN/1/2005
					SAT2	KEN/5-11/2004
WRLFMD/2005/00022		22/08/2005		Botswana	SAT2	BOT/1-8/2005
WRLFMD/2005/00023		22/08/2005		Zambia	SAT1	ZAM/1/2/2005
WRLFMD/2005/00030		27/10/2005		Cameroon	SAT2&O	CAR/65/2005
					SAT2	CAR/1/4/5/7/8/9/12/20/24/25/30/31/34/38/39/40/45/46/47/48/49/50/55/56/2005
					SAT2	CAR/57/58/60/61/62/64/68/69/72/75/79/80/81/85/89/92/94/95/98/99/2005
					SAT2	CAR/104/105/107/108/109/110/117/118/119/2005
WRLFMD/2004/00007		13/05/2004		Zimbabwe	SAT2	ZIM/1/2004
WRLFMD/2004/00008		17/05/2004		Zambia	SAT1	ZAM/3/4/2000
WRLFMD/2004/00010		17/05/2004		Zimbabwe	SAT1	ZIM/4/13/2003
					SAT1&SAT2	ZIM/2/5/2003
					SAT2	ZIM/1/2/2001
					SAT2	ZIM/5-18/2002
					SAT2	ZIM/1/3/6/7/8/9/11/12/14/15/16/17/18/19/2003
WRLFMD/2004/00011		17/05/2004		Malawi	SAT1	MAL/2/3/4/2000
					SAT1	MAL/1/2/2001
					SAT2	MAL/1/2/2003
WRLFMD/2004/00013		17/05/2004		Mozambique	SAT2	MOZ/1/2002
WRLFMD/2004/00014		17/05/2004		Namibia	SAT1	NMB/1/2000
WRLFMD/2004/00015		17/05/2004		Botswana	SAT2	BOT/29/30/2002
WRLFMD/2004/00017		06/07/2004		Zimbabwe	SAT1	ZIM/21/23/2003
					SAT1&SAT2	ZIM/20/2003
					SAT2	ZIM/22/2003
WRLFMD/2004/00019		06/07/2004		Rwanda	SAT2	RWA/1/2004
WRLFMD/2004/00025		27/09/2004		Zambia	SAT1	ZAM/1-14/2004
					SAT1	ZAM/16/2004
WRLFMD/2004/00030		15/11/2004		Tanzania	SAT2	TAN/4/6/9/18/21/2004
WRLFMD/2003/00214 to WRLFMD/2003/00223		11/06/2003		Libya	SAT2	LIB/1/7/2003
		19/02/2002		Botswana	SAT2	BOT 3/8/11/13/15/2002
		01/11/2002		Uganda	SAT2	UGA 2/4/2002
		01/11/2002		Zimbabwe	SAT2	ZIM 1/2/3/4/2002
		28/11/2002		Kenya	SAT1	KEN 4/2002
					SAT2	KEN 2/2002
		19/02/2002		Botswana	SAT2	BOT 3/8/11/13/15/2002
		01/11/2002		Uganda	SAT2	UGA 2/4/2002
		01/11/2002		Zimbabwe	SAT2	ZIM 1/2/3/4/2002
		28/11/2002		Kenya	SAT1	KEN 4/2002
					SAT2	KEN 2/2002
		15/01/2001		Cameroon	SAT2	CAR 5/9/10/11/2000
		12/04/2000		Saudi Arabia	SAT2	SAU 1/2/3/4/5/6/2000
		28/04/2000		Saudi Arabia	SAT2	SAU 7/8/9/10/11/2000
		17/05/2000		Saudi Arabia	SAT2	SAU 12/13/18/19/20/2000
		29/06/2000		Malawi	SAT1	MAL 1/2000
		29/06/2000		Zimbabwe	SAT1	ZIM 1/1999
					SAT3	ZIM 2/1999
		29/09/2000		Zimbabwe	SAT1	ZIM 5/6/1999
					SAT3	ZIM 3/4/1999
		12/12/2000		South Africa	SAT1	SAR 3/2000
		15/01/2001		Cameroon	SAT2	CAR 5/9/10/11/2000
		19/02/2002		Botswana	SAT2	BOT 3/8/11/13/15/2002
		01/11/2002		Uganda	SAT2	UGA 2/4/2002
		01/11/2002		Zimbabwe	SAT2	ZIM 1/2/3/4/2002
		28/11/2002		Kenya	SAT1	KEN 4/2002
					SAT2	KEN 2/2002

## Sheet: 2025
WRLFMD batch no. WRLFMD		Date Received		Country	Type	Sample
WRLFMD/2025/000002		31-01-2025		Bahrain	SAT1	1/3/5/6/18/25/37/39/47/49/50/51/52/55/2025
WRLFMD/2025/000006		10-03-2025		Iraq	SAT1	IRQ 1/3/4/11/13/16/18/19/22/23/2025

## Sheet: 2024
WRLFMD batch no. WRLFMD		Date Received		Country	Type	Sample
WRLFMD/2024/0000001		10/01/2024		Country	SAT1	KEN 3/2022
WRLFMD/2024/0000001		10/01/2024		Country	SAT2	KEN 6/14/11/13/2021
WRLFMD/2024/0000001		10/01/2024		Country	SAT1&O	KEN 3/2023
WRLFMD/2024/0000001		10/01/2024		Country	SAT1&SAT2	KEN7/2022
WRLFMD/2024/0000002		17/01/2024		Alygeria	SAT2	ALG 1/2/3/4/5/6/2023
WRLFMD/2024/0000004		19/03/2024		Uganda	SAT1	UGA 14/15/2023
WRLFMD/2024/0000005		20/03/2024		Ethiopia	SAT2	ETH 00026/00027/00009/00010/00011/00012/00013/00016/00017/00020/00028/00029/00031/00034/00043/00044/00047/00048/00049/00050/00051/00057/00061/00062/00063/00066/00075/00077/00084/00090/00105/00106/00107/00108/00109/00110/00111/00112/2022
WRLFMD/2024/0000005		20/03/2024		Ethiopia	SAT2	ETH 00001/00002/00003/00004/2023

## Sheet: 2023
序号	WRLFMD batch no. WRLFMD		Date Received		Country	Type	Sample
	WRLFMD/2023/00004		02/02/2023		Iraq	SAT2	IRQ/S41/Nineveh/2023
	WRLFMD/2023/00005		03/02/2023		Jordan	SAT2	JOR/2023
	WRLFMD/2023/00006		04/02/2023		Iraq	SAT2	S19/25/26/Baghdad/IRQ/2022
	WRLFMD/2023/00006		04/02/2023		Iraq	SAT2	S41/Nineveh/IRQ/2023
	WRLFMD/2023/00008		15/02/2023		Iraq	SAT2	IRQ 1/2/3/2022
	WRLFMD/2023/00008		15/02/2023		Iraq	SAT2	3/4/5/6/7/8/9/2023
	WRLFMD/2023/000012		08/03/2023		Jordan	SAT2	JOR 1-27/2023
	WRLFMD/2023/000011		16/03/2023		Turkiye	SAT2	TUR/79/2023
	WRLFMD/2023/00018		28/04/2023		Oman	SAT2	OMN 1434/1436/2023
	WRLFMD/2023/000040		25/05/2023		Bahrain	SAT2	BAR2/4/5/6/7/2022
	WRLFMD/2023/000044		14/07/2023		Qatar	SAT1	QTR/2023/00001-00007
	WRLFMD/2023/00026		15/08/2023		Malawi	SAT2	MAL05/2023
	WRLFMD/2023/000074		24/08/2023		Turkiye	SAT2	TUR 4-20/2023
	WRLFMD/2023/000032		13/10/2023		Botswana	SAT1	BOT/P/04/2023
	WRLFMD/2023/000107		11/12/2023		Mozambique	SAT2	MOZ 1/2022
	WRLFMD/2023/0000108		11/12/2023		Namibia	SAT2	NMB 1/2/2022
	WRLFMD/2023/000109		11/12/2023		Zimbabwe	SAT2	ZIM 1/2022

## Sheet: 2022
序号	WRLFMD batch no. WRLFMD		Date Received		Country	Type	Sample
	WRLMEG/2022/00015		13/05/2022		Mali	SAT2	MAI/22z03019/22z03020/21
	WRLFMD/2022/000012		18/05/2022		Ethiopia	SAT2	ETH 9/2020
	WRLFMD/2022/000012		18/05/2022		Ethiopia	SAT2	31/32/2019
	WRLFMD/2022/000012		18/05/2022		Ethiopia	SAT2	2/3/2022
	WRLFMD/2022/00023		25/07/2022		Zimbabwe	SAT2	ZIM01 /2022
	WRLMEG/2022/00026		01/08/2022		Burundi	SAT2	BUN/1-14/2016
	WRLMEG/2022/00029		27/08/2022		Botswana	SAT2	BOT02/2022

## Sheet: 2021
序号	WRLFMD batch no. WRLFMD		Date Received		Country	Type	Sample
	WRLFMD/2021/00003		24/02/2021		Nigeria	SAT2	NIG/1/2/3/4/6/8/2020
	WRLMEG/2021/00003		25/02/2021		Namibia	SAT2	NAM06/08/2021
	WRLMEG/2021/00005		30/03/2021		Niger	SAT2	NGR/20z007146/19
	WRLMEG/2021/00006		30/03/2021		Burkina Faso	SAT2	BKF/20Z006759/20
	WRLMEG/2021/00006		30/03/2021		Burkina Faso	SAT2	BKF/20Z006760/20*
	WRLMEG/2021/00006		30/03/2021		Burkina Faso	SAT2	BKF/20Z006761/20*
	WRLMEG/2021/00006		30/03/2021		Burkina Faso	SAT2	BKF/20Z006764/20*
	WRLFMD/2021/00008		08/06/2021		Zambia	SAT2	ZAM/19/2020
	WRLFMD/2021/00008		08/06/2021		Zambia	SAT2	ZAM/2-6/2021
	WRLFMD/2021/00008		08/06/2021		Zambia	SAT2	ZAM/8/2021
	WRLFMD/2021/00008		08/06/2021		Zambia	SAT3	ZAM/9/2018
	WRLFMD/2021/00010		05/07/2021		Kenya	SAT1	KEN/3/9/2021
	WRLFMD/2021/00011		29/07/2021		Malawi	SAT1	MAL3/21
	WRLFMD/2021/00016		08/10/2021		Nigeria	SAT2	NIG/92/14/51/56/57/59/60/91/2020
	WRLFMD/2021/00016		08/10/2021		Nigeria	SAT2	NIG/1/2/3/4/5/6/2021
	WRLMEG/2021/00019		11/12/2021		Nigeria	SAT2	PL/BL/001-012/NIG/2020
	WRLMEG/2021/00019		11/12/2021		Nigeria	SAT2	PL/JS/02b.NIG/2020

[truncated: 21 more sheets: 2020, 2019, 2018, 2017, 2016, 2015, 2014, 2013, 2012, 2011, 2010, 2009, 2008, 2007, 2006, 2005, 2004, 2003, 2002, 2001 …]
