# Supplementary material for: Evolutionary and structural insights into VP1 epitopes of representative SAT-type FMDV strains: implications for candidate vaccine selection
Source: Vet Res. 2025 Dec 15;56:227. doi: 10.1186/s13567-025-01643-4 (PMC12706929; doi:10.1186/s13567-025-01643-4)
Supplement: Supplementary file 2 — Additional file 2. Sequence alignment, detailed data in Figure 5. [file 13567_2025_1643_MOESM2_ESM.xlsx]

## Sheet: SAT1
Serotype	topotype	sequence
SAT1	1.1 KF561706.1	nucleotide	ACCACATCGGCGGGTGAGGGCGCGGAGCCCGTAACCACCGACGCATCACAGCACGGTGGTGGACGCCGCACCGCTCGCAGGCACCACACTGACGTCTCGTTCATACTCGACCGGTTCACCCTGGTTGGGAAAACTGTGGACAACAAATTGACACTGGACCTGCTCCAGACCAAGGAGAAAGCACTGGTGGGCGCAATCCTGCGCGCTGCCACGTACTACTTCTCGGATTTGGAGGTGGCATGTGTTGGCACGAACAAGTGGGTTGGCTGGACGCCGAATGGCGCGCCAGAACTTAGTGAGGTCGGCGACAATCCAGTCGTCTTCTCTCACAACGGAACCACCCGCTTTGCTTTGCCCTACACTGCCCCACACAGGTGTCTTGCCACCGCCTACAACGGC…
		Amino acids	TTSAGEGAEPVTTDASQHGGGRRTARRHHTDVSFILDRFTLVGKTVDNKLTLDLLQTKEKALVGAILRAATYYFSDLEVACVGTNKWVGWTPNGAPELSEVGDNPVVFSHNGTTRFALPYTAPHRCLATAYNGDCKYKPNHETPRTHIRGDLATLATRIASETHIPTTFNYGRIYTEAEVDVYVRMKRAELYCPRPVLTHYEHQGKDRYKVALTKPAKQLC
	1.2 KF219690.1	nucleotide	ACCACCTCGGCGGGTGAGGGCGCAGACCCTGTCACTACCGACGCCTCACAGCACGGTGGTGACCGGCGCGCCACACGCAGACAACACACAGACGTTGCGTTCCTTCTTGACCGATTCACACTAATCGGTAAGACACAGGGCCGCAGGTTGACACTAGACCTGCTCCAGACCAAGGAAAAAGCACTGGTGGGCGCAATCCTGCGCGCCGCCACGTACTACTTCTCAGATCTGGAAGTAGCGTGTGTTGGCATGAACAAATGGGTCGGTTGGACTCCCAACGGAGCCCCAGAGTTGGATGAGGTGGGCGACAACCCAGTCGTCTTCTCACACAACGGCGCCACCCGCTTTGCTCTGCCCTACACTGCTCCACACAGGTGTTTGGCCACCACTTACAACGGT…
		Amino acids	TTSAGEGADPVTTDASQHGGDRRATRRQHTDVAFLLDRFTLIGKTQGRRLTLDLLQTKEKALVGAILRAATYYFSDLEVACVGMNKWVGWTPNGAPELDEVGDNPVVFSHNGATRFALPYTAPHRCLATTYNGDCKYKPSEQAPRTNIRGDLATLAERIATETHIPTTFNYGRIYTDEETDVYVRMKRAELYCPRPLLTRYEHGGKDRYKVALTKPAKQLC
	3.1 AY593838.1	nucleotide	ACAACCTCCGCAGGTGAAGGCGCAGACCCAGTCACCACAGACGTCTCTGAGCACGGAGGCGTCTCCAGAACCGCACGCCGGGCACACACCGACGTCGCTTTCCTTCTCGACCGGTTCACTCTGGTTGGGAAAACCATGGAAAACAAAATGGTTCTGGATTTGTTGACCACGAAGGAGAAATCACTGGTTGGCGCACTCCTGCGTGCGGCCACGTATTACTTCTCTGATTTGGAGGTGGCATGCGTCGGGAACAACAAATGGGTAGGCTGGGCTCCCAATGGTAGCCCAGTGCTGATTGAGGTGGGCGACAATCCAGTCGTCTTCTCACACAATGGTACAACCCGTTTTGCACTCCCGTACACTGCACCCCACCGGGTGCTCGCCACAGTTTACAACGGT…
		Amino acids	TTSAGEGADPVTTDVSEHGGVSRTARRAHTDVAFLLDRFTLVGKTMENKMVLDLLTTKEKSLVGALLRAATYYFSDLEVACVGNNKWVGWAPNGSPVLIEVGDNPVVFSHNGTTRFALPYTAPHRVLATVYNGDCKYKPTGTQPRGNIRGDLAAVAGRIASETHIPTTFNFGMIYTEAEVDVYLRMKRAELYCPRPVLTHYDHNGKDRYKTSIVRPAKQLCNFDLLKLA
	3.2 AY593845.1	nucleotide	ACAACCTCTGCAGGCGAAGGCGCGGACCCAGTCACCACAGACGCATCCGCACACGGAGGTGACACCAGAACCACCCGTCGGGCCCACACCGACGTGACGTTCCTTCTTGACCGGTTCACTCTGGTTGGGAAGACCAACGACAACAAACTGGTTTTGGACCTCCTGAGCACCAAAGAGAAATCACTGGTCGGCGCACTCCTGCGCGCGGCCACGTATTACTTCTCTGACCTGGAGGTGGCGTGTGTTGGGACCAACGCATGGGTGGGTTGGACTCCTAACGGTAGTCCAGTGCTGACGGAAGTGGGCGACAACCCAGTCGTCTTCTCACGTAGAGGCACCACTCGTTTCGCGCTCCCTTACACCGCACCCCACCGGGTGCTCGCCACAGTCTACAACGGT…
		Amino acids	TTSAGEGADPVTTDASAHGGDTRTTRRAHTDVTFLLDRFTLVGKTNDNKLVLDLLSTKEKSLVGALLRAATYYFSDLEVACVGTNAWVGWTPNGSPVLTEVGDNPVVFSRRGTTRFALPYTAPHRVLATVYNGDCKYKPTGTAPRENIRGDLATLAARIASETHIPTTFNYGMIYTQAEVDVYLRMKRAELYCPRPVLTHYDHNGRDRYKTTLVKPAKQLSNFDLLKLA
	10 KX822796.1	nucleotide	ACAACGTCAGCGGGCGAAGGTGCAGAAGTGGTCACGGTCGATGTTTCGGCCCACGGCGGAAATGCCCGCCCGACACGGCGTCAGCACACTGATGTCGCGTTCCTTCTGGACCGTTTCACAAAAATTGGTAAGACGACAGACAACAAGCTGGTCCTTGACCTTCTCAAGACTAAAGAGAAGGCACTGGTGGGCGCACTCCTCCGCTCAGCTACCTACTACTTCTGCGACCTCGAGGTTGCGGCAGTGGGTACGAACAAGTGGGTCGGATGGGTGCCAAACGGGTCCCCGGTCGTGAACGAAGTGGACGACAACCCAGTCGTCTTCTCACACAACGGGGTCACCCGCTTTGCCTTACCGTACACCGCACCACACCAAGTGTTGGCCACAGTGTACAAAGGG…
		Amino acids	TTSAGEGAEVVTVDVSAHGGNARPTRRQHTDVAFLLDRFTKIGKTTDNKLVLDLLKTKEKALVGALLRSATYYFCDLEVAAVGTNKWVGWVPNGSPVVNEVDDNPVVFSHNGVTRFALPYTAPHQVLATVYKGSCKYKPTTEAQPAAIRGDFATLAARLSSETHIPTSFNFGMILTESEVDVYVRMKRAELYCPRPLLTTYAHTGDRYKVKLVAPEKQMANFDLLKLA

## Sheet: SAT2
Serotype	topotype	sequence
SAT1	4.1 AY344505.1	nucleotide	ACCACCAGCGCCGGTGAGGGAGCGGACGTCGTCACGACCGACCCCTCGACACACGGCGGAAGTGTAGTGGAGAAGAGACGGATGCACACAGATGTCGCGTTCGTGCTTGACAGATTCACCCATGTTCACACCAACAAAACCACCTTCAACGTGGACCTGATGGACACTAAACAACAAGCCCTAGTGGGTGCCCTCCTCAGGGCGTCAACCTACTACTTTTGTGACCTGGAGATTGCTTGCGTTGGCAAACACACACGTGTCTTCTGGCAGCCCAACGGCGCGCCACGCACAACAACTTTGGGAGACAACCCCATGGTGTTCGCCCACAATCGCGTCACCAGGTTTGCCATACCCTACACTGCGCCACACCGGTTACTTGCGACCAGGTACAACGGCGAG…
		Amino acids	TTSAGEGADVVTTDPSTHGGSVVEKRRMHTDVAFVLDRFTHVHTNKTTFNVDLMDTKQQALVGALLRASTYYFCDLEIACVGKHTRVFWQPNGAPRTTTLGDNPMVFAHNRVTRFAIPYTAPHRLLATRYNGECKYTDRVSAIRGDRAVLAAKYADSRHTLPSTFNFGHVTADQPVDVYYRMKRAELYCPRPLLPAYQHGNRDRFDAPIGVEKQLC
	4.2 AY343935.1	nucleotide	ACCACCAGTGCCGGAGAGGGAGCGGACGTAGTCACAACGGACCCCTCGACACACGGCGGGAATGTGTTGGAGAAGAGGCGGATGCACACAGACGTCGCATTCGTGCTTGACAGATTCACCCACGTTCACACTAGCAAAACCACTTTCAATGTGGACCTCATGGACACCAAGCAACACGCCCTAGTGGGTGCTCTCCTCAGGGCGTCAACCTACTATTTCTGTGATCTGGAGATCACGTGTGTTGGCGAACACTCGCGTGTCTACTGGCAGCCCAACGGAGCGCCGCGCACAACACAGCTGGGCGATAACCCCATGGTTTTCGCCCACAACGGTGTCACTCGGTTTGCTGTACCTTACACTGCACCTCACCGGGTCCTCGCGACCAGGTACAACGGTGAA…
		Amino acids	TTSAGEGADVVTTDPSTHGGNVLEKRRMHTDVAFVLDRFTHVHTSKTTFNVDLMDTKQHALVGALLRASTYYFCDLEITCVGEHSRVYWQPNGAPRTTQLGDNPMVFAHNGVTRFAVPYTAPHRVLATRYNGECKYTDRVSPIRGDRAVLAAKYADSRHSLPSTFNFGHVTADRPVDVYYRMKRAELYCPRPLLPAYQHNNRDRFDAPIGVEKQLC
	7.1 AF367135.1	nucleotide	ACCACCAGTGCCGGAGAGGGAGCGGACGTAGTCACAACGGACCCCTCGACACACGGCGGGAATGTGTTGGAGAAGAGGCGGATGCACACAGACGTCGCATTCGTGCTTGACAGATTCACCCACGTTCACACTAGCAAAACCACTTTCAATGTGGACCTCATGGACACCAAGCAACACGCCCTAGTGGGTGCTCTCCTCAGGGCGTCAACCTACTATTTCTGTGATCTGGAGATCACGTGTGTTGGCGAACACTCGCGTGTCTACTGGCAGCCCAACGGAGCGCCGCGCACAACACAGCTGGGCGATAACCCCATGGTTTTCGCCCACAACGGTGTCACTCGGTTTGCTGTACCTTACACTGCACCTCACCGGGTCCTCGCGACCAGGTACAACGGTGAA…
		Amino acids	TTSAGESADVVTTDPSTHGGNVQEGRRKHTEVAFLLDRSTHVHTNKTSFVVDLMDTKEKALVGAILRASTYYFCDLEIACVGDGTRAFWQPNGAPRTTQLGDNPMVFAKGGVTRFAIPFTAPHRLLSTVYNGECVYKKTPTAIRGDRAALAAKYADSTHTLPSTFNFGFVTVDKPVDVYYRMKRAELYCPRPLLPAYEHTGGDRFDAPIGVERQTL
	7.2 JX570616.1	nucleotide	ACTACCTCAGCGGGAGAAGGCGCAGATGTCGTCACCACGGACCCATCTACACACGGTGGGAACGTTCAAGAGGGCCGGCGCAAACACACCGAAATCGCCTTTCTTCTTGACCGCAGTACACATGTTCACACGAACAAAACATCTTTTGTTGTGGACCTCATGGACACAAAGGAGAAAGCACTCGTAGGCGCAATCCTGCGGGCTTCCACTTACTACTTTTGTGACCTTGAGATTGCATGTGTGGGCGACCACACAAGGGTCTTTTGGCAGCCTAACGGGGCACCGCGGGCTACCCAACTTGGTGACAACCCCATGGTTTTTGCCAAGGGCGGCGTGACCCGCTTTGCCATCCCGTTCACGGCCCCTCACAGGCTGCTGTCTACTGTCTACAATGGTGAG…
		Amino acids	TTSAGEGADVVTTDPSTHGGNVQEGRRKHTEIAFLLDRSTHVHTNKTSFVVDLMDTKEKALVGAILRASTYYFCDLEIACVGDHTRVFWQPNGAPRATQLGDNPMVFAKGGVTRFAIPFTAPHRLLSTVYNGECSYTKTATPIRGDRAALAAKYARSNHTLPSTFNFGFVTVDKPVDVYYRMKRAELYCPRPLLLTYDHAGRDRFDAPIGVERQTL
	14 AY343938.1	nucleotide	ACCACTTCGGCCGGTGAGGGCGCTGACGTCGTGACCATTGACCCCACCACACACGGCGGGTCCGTGACACCGGCCAGGCGCATCCACACCGATGTGGCCTTCCTTCTGGACCGCAGCACGCACGTCCACACCAACAAGACCACCTTCAACATCGACCTCATGGACACAAAGGAGAAGGCACTGGTAGGGGCCATACTGCGCTCAGCCACGTACTACTTCTGTGACCTGGAGATCGCGTGTGTTGGTGAACACAAGAGGGTGTTTTGGCAACCGAATGGGGCGCCCAGAACAACAACGCTGGGTGACAACCCCATGGTGTACTCGCACAACGGAGTCACTAGATTTGCCATTCCGTACACGGCACCGCACCGGTTGCTTTCCACTGTATACAACGGTGAG…
		Amino acids	TTSAGEGADVVTIDPTTHGGSVTPARRIHTDVAFLLDRSTHVHTNKTTFNIDLMDTKEKALVGAILRSATYYFCDLEIACVGEHKRVFWQPNGAPRTTTLGDNPMVYSHNGVTRFAIPYTAPHRLLSTVYNGECDYKKASTAIRGDRAVLAAKYANTKHTLPSTFNFGHVTADAPVDVYYRMKRAELYCPRALLPAYDHVGRDRFDAPIGVERQLL

## Sheet: SAT3
Serotype	topotype	sequence
SAT1	1.1 AY593850.1	nucleotide	ACAACTAGTGCAGGTGAGGGTGGTGACGTTGTGACAACCGATGTCACGACACATGGCGGAGTTGTGGACACACCGCGACGCCAACACACCAACGTGGAGTTCCTGCTGGACAGGTTCACACACATTGGTACGATCACCGCCTCAAAGACAATCGACCTCATGGACACGAAGGAACACACATTGGTGGGCGCAATCCTGCGCTCGGCTACGTACTACTTCTGTGACCTGGAGGTTGCTGTCTTGGGCTCGGAAAAATGGACTGCGTGGGTTCCCAACGGTTGCCCACACACCGAACGCGTGGAGGACAACCCAGTTGTTCACGCGAAGAACGGTGTAGCCCGTTTTGCCCTGCCATACACAGCACCACACAGGGTTCTTGCTACAGTGTACAATGGTAAC…
		Amino acids	TTSAGEGGDVVTTDVTTHGGVVDTPRRQHTNVEFLLDRFTHIGTITASKTIDLMDTKEHTLVGAILRSATYYFCDLEVAVLGSEKWTAWVPNGCPHTERVEDNPVVHAKNGVARFALPYTAPHRVLATVYNGNCKYSKTQHVVARRGDMAVLAQRVESEITRCRPTTFNFGRLLCETGEVYYRMKRAELYCPRPLRVRYTHTTDRYKIKLVAPDKQLCNFDLLKLA
	1.2 AF286347	nucleotide	ACAACCAGCGCAGGTGAGGGTGGTGACGTCGTGACGACCGATGTCACGACACACGGCGGAGCTGTGGACACACCGCGCCGGCAGCACACCAACGTGGAGTTCCTGCTGGACAGGTTCACACACATTGGTACGATCACCGGCTCAAAAACCATTGACCTCATGGACACGAAGGAACACACGCTAGTGGGCGCAATCTTGCGTTCTGTCACGTACTACTTTTGTGACTTGGAAGTTGCCGTCTTAGGCACTGGGTGGGTCGGGTGGGTTCCCAACGGCTGCCCACACACCACCCGCGTGGAGGACAATCCAGTTGTTCACGCCAAGGGAGGTGTTACCCGTTTTGCTTTGCCATACACGGCACCACACGGAGTTCTTGCCACAGTTTACAATGGAAACTGC…
		Amino acids	TTSAGEGGDVVTTDVTTHGGAVDTPRRQHTNVEFLLDRFTHIGTITGSKTIDLMDTKEHTLVGAILRSVTYYFCDLEVAVLGTGWVGWVPNGCPHTTRVEDNPVVHAKGGVTRFALPYTAPHGVLATVYNGNCKYSKTQHVVPRRGDLAVLAQRVENETTRCRPTTFNFGRLLCDTGDVYYRMKRAELYCPGALRVRYAHTTDRYKTKLVAPDKQ
	2.1 AY593853.1	nucleotide	ACAACTAGCGCGGGTGAGGGAGCCGACGTCGTCACCACTGACGTCACCACCCATGGTGGTGAGGTGAGTGTTCCAAGACGTCAGCACACCAACGTGGAGTTTCTGCTGGACAGATTCACACACGTCGGCAAAGTCAACGAGAGCAGAACCATTTCCCTGATGGACACGAAGGAACACACGCTGGTGGGAGCAATCCTGCGTTCCGCCACGTATTACTTTTGTGACCTGGAAGTTGCCATCTTGGGCACCGCGCCGTGGGCGGCCTGGGTGCCCAACGGGTGCCCACACACCGGTAGAGTGGAGGACAACCCAGTTGTTCACTCAAAAGGATCGGTCGTCCGCTTCGCGTTGCCCTACACAGCGCCACATGGCGTTTTGGCAACTGTTTACAATGGCAAC…
		Amino acids	TTSAGEGADVVTTDVTTHGGEVSVPRRQHTNVEFLLDRFTHVGKVNESRTISLMDTKEHTLVGAILRSATYYFCDLEVAILGTAPWAAWVPNGCPHTGRVEDNPVVHSKGSVVRFALPYTAPHGVLATVYNGNCKYSETQRVTSRRGDLAVLAQRVENETTRCLPTTFNFGRLLCEEGDAYYRMKRAELYCPRPLRVRYTHTTDRYKTPLVKPDKQMCNFDLLKLA
	2.2 AY593851.1	nucleotide	ACAACTAGTGCGGGTGAGGGAGCCGATGTTGTCACCACTGACGTCACCACACACGGTGGTGAGGTGAGTGTGCCACGACGTCAGCACACCAACGTGGAGTTTCTGCTGGACAGATTCACACATATTGGCACAATCAATGGACACAGAACAATTTGCCTCCTGGACACGAAGGAACACACGCTGGTGGGAGCAATCCTGCGTTCTGCCACGTATTACTTTTGTGACCTGGAAGTTGCTGTCTTGGGTAACGCCAAGTACGCGGCCTGGGTACCCAACGGGTGCCCGCACACCGACAGAGTGGAAGACAATCCAGTCGTTCACTCAAAAGGTTCGGTTGTCCGCTTTGCGCTGCCCTACACCGCGCCACACGGTGTTTTGGCAACTGTCTACAACGGCAAC…
		Amino acids	TTSAGEGADVVTTDVTTHGGEVSVPRRQHTNVEFLLDRFTHIGTINGHRTICLLDTKEHTLVGAILRSATYYFCDLEVAVLGNAKYAAWVPNGCPHTDRVEDNPVVHSKGSVVRFALPYTAPHGVLATVYNGNCKYSTTQRVAPRRGDLGALSRRVENETTRCIPTTFNFGRLLCESGDVYYRMKRTELYCPRPLRVRYTHTADRYKTPLVKPEKQLCNFDLLKLA
	5.1 KF219685.1	nucleotide	ACCACCTCTTCTGGTGAAGGGGCCGATGTCGTCTCGACAACCGTTGAGACACACGGCGGCGCTGAACAGGTAGCGCGGCGACAACACACTGACGTCGCCTTCCTGCTCGACCGGTTTACTCACATTGGGCAAGTGACAGGGACAAAGACACTGGACCTGCTCACGACCAAAGAACACACACTGGTCGGCGCCATCCTCCGCTCTGCTACCTACTACTTCTGTGACCTGGAGGTGTCAGTCAAAGGTGACGCAGCTTACGCTGCATGGGTGCCCAACGGGTGTCCCGAAGTGGGCAGAATTGAAGACAACCCAGTAGTTTTTGCCAAGGGTGGTTCGGCACGTTTCGCTCTACCGTACACCGCACCGCACCGGGTGCTGGCCACGGTATACAACGGAACA…
		Amino acids	TTSSGEGADVVSTTVETHGGAEQVARRQHTDVAFLLDRFTHIGQVTGTKTLDLLTTKEHTLVGAILRSATYYFCDLEVSVKGDAAYAAWVPNGCPEVGRIEDNPVVFAKGGSARFALPYTAPHRVLATVYNGTCVYRKGAPVTSRRGDLQALQARVDAERERCIPTSFNFGRLYADSGELYLRMKRAELYCPRWLFVRYTHTADRYKVPLTKPEKQLA
	5.2 DQ009742.1	nucleotide	ACCACCTCGGCTCAAGGATGGGTAACACTTTACCAAATCACAGACACCCACGACCCTGACTCAGCGGTCCTGGTATCAGTGAGCGCTGGCACAGACCTGGAGTTCCGACTCCCAATCAACCCAGCGCCACAGACCACCTCTTCCGGTGAAGGAGCTGACGTTGTCTCGACAACTGTTGAGACACACGGTGGAACGGAACAAGTGGCGCGGCGGCAACACACTGATGTCGCTTTCCTGCTTGACCGGTTCACTCACATTGGGTCGATGGCAGGCACAAAGACACTGGATCTGCTCACGACCAAGGAACACACGTTGGTCGGTGCCATTCTTCGCTCCGCAACCTACTATTTCTGTGATCTTGAAGTAGCGGTCAAGGGAGATTCACCTTACGCCGCATGG…
		Amino acids	TTSAQGWVTLYQITDTHDPDSAVLVSVSAGTDLEFRLPINPAPQTTSSGEGADVVSTTVETHGGTEQVARRQHTDVAFLLDRFTHIGSMAGTKTLDLLTTKEHTLVGAILRSATYYFCDLEVAVKGDSPYAAWVPNGCPEVSRVEDNPVVFAKGGLARFALPYTAPHQVLATVYNGTCVYRKNAPVTPRRGDLQALQARVDAERERCIPTSFNFGRLYAESGELYLRMKRAELYCPRWIFVRYTHTTDRYKVPLTKPEKQ
