# Supplementary material for: Evolutionary and structural insights into VP1 epitopes of representative SAT-type FMDV strains: implications for candidate vaccine selection
Source: Vet Res. 2025 Dec 15;56:227. doi: 10.1186/s13567-025-01643-4 (PMC12706929; doi:10.1186/s13567-025-01643-4)
Supplement: Supplementary file 3 — Additional file 3. SAT structural prediction, detailed data in Figure 6. [file 13567_2025_1643_MOESM3_ESM.xlsx]

## Sheet: result
Serotype	Topotype	Serial number	B Linear epitope prediction
SAT1	Ⅰ	1.1	1-28	201-217	131-156	93-114	82-88	176-180
	Ⅰ	1.2	1-29	200-217	131-155	93-115	82-88	176-180
	Ⅲ	3.1	1-29	200-217	130-151	93-115	82-88	176-180	156-164	122-126
	Ⅲ	3.2	1-28	201-217	131-156	93-114	82-88	176-180
	Ⅹ	10.1	1-29	200-216	131-154	93-114	82-88	175-180	45-48
	Part in common		1-28	201-216	131-151	93-114	82-88	176-180
Serotype	Topotype	Serial number	B Linear epitope prediction
SAT2	Ⅳ	4.1	1-30	130-149	92-114	81-88	172-175	151-159
	Ⅳ	4.2	1-30	130-159	92-114	81-88	172-175
	Ⅶ	7.1	1-30	130-159	92-114	81-88
	Ⅶ	7.2	1-30	130-147	92-114	81-88	153-158
	XIV	14	1-29	130-159	92-112	81-88	172-175
	Part in common		1-29	130-147	92-112	81-88
Serotype	Topotype	Serial number	B Linear epitope prediction
SAT3	Ⅰ	1.1	1-28	197-215	132-160	81-87	94-113	175-179
	Ⅰ	1.2	1-28	196-214	131-159	81-86	91-113	173-178
	Ⅱ	2.1	1-28	197-215	132-158	81-87	93-114
	Ⅱ	2.2	1-28	197-215	132-160	81-87	94-113	175-179
	Ⅴ	5.1	1-28	197-215	132-157	81-87	94-113	159-163	174-178
	Part in common		1-28	197-214	132-158	81-87	94-113
	result	SAT1-3	5-28	94-101	137-144
		AA number	24	8	8
