# Supplementary material for: Evolutionary and structural insights into VP1 epitopes of representative SAT-type FMDV strains: implications for candidate vaccine selection
Source: Vet Res. 2025 Dec 15;56:227. doi: 10.1186/s13567-025-01643-4 (PMC12706929; doi:10.1186/s13567-025-01643-4)
Supplement: Supplementary file 4 — Additional file 4. SAT B-cell epitope prediction, detailed data in Figure 6. [file 13567_2025_1643_MOESM4_ESM.xlsx]

## Sheet: Sheet1
Serotype	Topotype	Serial number	Sequential B-Cell Epitope Predictor
SAT1	Ⅰ	1.1	4-30	44-58	94-106	133-149	158-174	197-217
	Ⅰ	1.2	5-30	43-58	94-106	133-149	159-176	197-217
	Ⅲ	3.1	4-29	43-58	93-103	134-149	159-172	197-224
	Ⅲ	3.2	5-29	41-58	94-106	134-149	160-172	198-224
	Ⅹ	10.1	5-30	44-58	94-103	133-149	159-176	197-222
	Part in common		5-29	44-58	94-103	134-149	160-172	198-217
Serotype	Topotype	Serial number	Sequential B-Cell Epitope Predictor
SAT2	Ⅳ	4.1	5-28	41-57	93-104	133-144	154-164	194-212
	Ⅳ	4.2	5-28	40-55	93-103	133-146	154-164	193-212
	Ⅶ	7.1	5-29	40-56	93-103	133-145	155-163	193-212
	Ⅶ	7.2	5-29	40-56	93-104	133-146	155-172	195-212
	XIV	14	5-28	41-56	93-105	133-145	154-165	193-211
	Part in common		5-28	41-55	93-103	133-144	155-163	195-211
Serotype	Topotype	Serial number	Sequential B-Cell Epitope Predictor
SAT3	Ⅰ	1.1	5-30	40-57	93-105	133-147	155-176	181-184	193-221
	Ⅰ	1.2	5-30	40-57	92-103	132-146	155-171		194-211
	Ⅱ	2.1	5-30	40-57	93-104	133-146	155-173		194-220
	Ⅱ	2.2	5-30	41-57	93-107	132-148	154-174		195-221
	Ⅴ	5.1	5-30	39-58	93-102	133-148	156-172		195-214
	Ⅴ	5.2	15-17	39-73	83-101	137-148	178-191		201-216	239-256	147无
	Part in common		5-30	40-57	93-101	137-146	155-171		195-211
		result	5-28	44-55	94-101	137-144	160-163	198-211
