# Supplementary material for: Evolutionary and structural insights into VP1 epitopes of representative SAT-type FMDV strains: implications for candidate vaccine selection
Source: Vet Res. 2025 Dec 15;56:227. doi: 10.1186/s13567-025-01643-4 (PMC12706929; doi:10.1186/s13567-025-01643-4)
Supplement: Supplementary file 5 — Additional file 5. Core epitopes, detailed data in Figure 7. [file 13567_2025_1643_MOESM5_ESM.xlsx]

## Sheet: Sheet1
SAT1	5-28	94-101	137-144
1.1	GEGAEPVTTDASQHGGGRRTARRH	GAPELSEV	YKPNHETP
1.2	GEGADPVTTDASQHGGDRRATRRQ	GAPELDEV	YKPSEQAP
3.1	GEGADPVTTDVSEHGGVSRTARRA	GSPVLIEV	YKPTGTQP
3.2	GEGADPVTTDASAHGGDTRTTRRA	GSPVLTEV	YKPTGTAP
10.1	GEGAEVVTVDVSAHGGNARPTRRQ	GSPVVNEV	YKPTTEAQ
SAT2	5-28	94-101	137-144
4.1	GEGADVVTTDPSTHGGSVVEKRRM	APRTTTLG	TDRVSAIR
4.2	GEGADVVTTDPSTHGGNVLEKRRM	APRTTQLG	TDRVSPIR
7.1	GESADVVTTDPSTHGGNVQEGRRK	APRTTQLG	KKTPTAIR
7.2	GEGADVVTTDPSTHGGNVQEGRRK	APRATQLG	TKTATPIR
14	GEGADVVTIDPTTHGGSVTPARRI	APRTTTLG	KKASTAIR
SAT3	5-28	94-101	137-144
1.1	GEGGDVVTTDVTTHGGVVDTPRRQ	CPHTERVE	SKTQHVVA
1.2	GEGGDVVTTDVTTHGGAVDTPRRQ	PHTTRVED	KTQHVVPR
2.1	GEGADVVTTDVTTHGGEVSVPRRQ	CPHTGRVE	SETQRVTS
2.2	GEGADVVTTDVTTHGGEVSVPRRQ	CPHTDRVE	STTQRVAP
5.1	GEGADVVSTTVETHGGAEQVARRQ	CPEVGRIE	RKGAPVTS
